# Supplementary material for: Facile Synthesis of Asymmetric aza-Boron Dipyrromethene Analogues Bearing Quinoxaline Moiety
Source: Molecules. 2023 Dec 5;28(24):7940. doi: 10.3390/molecules28247940 (PMC10745853; doi:10.3390/molecules28247940)
Supplement: Supplementary file 1 [file molecules-28-07940-s001.zip]

Archive with 1 entries (1 files):
- molecules-2689382-supplementary.pdf
